# Supplementary material for: Recycling Rusty Iron with Natural Zeolite Heulandite to Create a Unique Nanocatalyst for Green Hydrogen Production
Source: Nanomaterials (Basel). 2021 Dec 20;11(12):3445. doi: 10.3390/nano11123445 (PMC8704551; doi:10.3390/nano11123445)
Supplement: Supplementary file 1 [file nanomaterials-11-03445-s001.zip]

Archive with 1 entries (1 files):
- nanomaterials-1430649-supplementary.pdf
